# Supplementary material for: Associations between Changes in Fat-Free Mass, Fecal Microbe Diversity, and Mood Disturbance in Young Adults after 10-Weeks of Resistance Training
Source: Microorganisms. 2022 Nov 26;10(12):2344. doi: 10.3390/microorganisms10122344 (PMC9785032; doi:10.3390/microorganisms10122344)
Supplement: Supplementary file 1 [file microorganisms-10-02344-s001.zip]

Archive with 1 entries (1 files):
- microorganisms-2010882-supplementary.pptx
